# Supplementary material for: Carex rigescens caffeic acid O-methyltransferase gene CrCOMT confer melatonin-mediated drought tolerance in transgenic tobacco
Source: Front Plant Sci. 2022 Aug 10;13:971431. doi: 10.3389/fpls.2022.971431 (PMC9399801; doi:10.3389/fpls.2022.971431)
Supplement: Supplementary file 2 [file Table_1.XLSX]

## Sheet: Sheet1
Supplementary Table 1 Primer sequences for qRT-PCR
Primer name	Sequence
CrCOMT - p3301- S	AGAACACGGGGGACTCTTGACCATGGCAATGGGTTCTATCGACAC
CrCOMT - p3301- A	AAAACTAGAAATTTACCCTCAGATCTATCTTCCTTCACTTGGTTA
35S-specific-S	CGACACACTTGTCTACTCCAAAAAT
CrCOMT-specific-A	CTTGGTTAATTCTATTGCCCAAGTA
qCrCOMT-S	CAGCTCGTGCATTCTCCCTAT
qCrCOMT-A	AAGCCATCCTCGTTCTTTGTC
CreIF-4α-S	CTCACGGGTTGGAGCGAGAA
CreIF-4α-A	CAGCAGAGAGGCATAGTCCCC
NtActin-S	CATTGGCGCTGAGAGATTCC
NtActin-A	GCAGCTTCCATTCCGATCA
NtDREB3-S	GCCGGAATACACAGGAGAAG
NtDREB3-A	CCAATTTGGGAACACTGAGG
NtERD10C-S	AACGTGGAGGCTACAGATCG
NtERD10C-A	GTTCCTCTTGGGCATGAGTT
NtLEA5-S	TTGAATCTGGGGTTTTGGTT
NtLEA5-A	GGAAGCATTGACGAGCTAGG
NtCAT-S	AGGTACCGCTCATTCACACC
NtCAT-A	AAGCAAGCTTTTGACCCAGA
NtP5CS-S	GACACGGACTGATGGAAGATTAG
NtP5CS-A	GCACCTGAAGTCACCAGAATAA
NtSOD-S	CTCCTACCGTCGCCAAAT
NtSOD-A	GCCCAACCAAGAGAACCC
